# Supplementary material for: Aboveground Allometric Models for Freeze-Affected Black Mangroves (Avicennia germinans): Equations for a Climate Sensitive Mangrove-Marsh Ecotone
Source: PLoS One. 2014 Jun 27;9(6):e99604. doi: 10.1371/journal.pone.0099604 (PMC4074035; doi:10.1371/journal.pone.0099604)
Supplement: Dataset S1 — The data used to develop allometric equations for freeze-affected black mangrove ( Avicennia germinans ) individuals. An excel file that has two spreadsheets: (1) a data spreadsheet (spreadsheet entitled “data”); and (2) a spreadsheet that includes a description of column names and units contained within the data spreadsheet (spreadsheet entitled “legend”). (XLSX) [file pone.0099604.s002.xlsx]

## Sheet: data
individual	height	basaldiameter30	crowndiameter1	crowndiameter2	totalabovebiomass	leafbiomass	nonleafbiomass	leafarea
1	106	16.2	65	58	169.5	NA	NA	NA
2	71	7.3	13	11	15.32	NA	NA	NA
3	112	15.3	72	63	284.8	NA	NA	NA
4	48	4.8	15	15	10.21	NA	NA	NA
5	34	2.8	6	4	1.7	NA	NA	NA
6	95	10.3	37	46	144.31	NA	NA	NA
7	109	13.1	93	51	248.8	NA	NA	NA
8	110	10.8	53	46	180.8	NA	NA	NA
9	31	2.4	6	5	3.16	NA	NA	NA
10	31	1.8	9	7	1.64	NA	NA	NA
11	44	4.2	13	15	15.95	NA	NA	NA
12	66	7	35	29	50.26	NA	NA	NA
13	75	6.4	39	33	79.52	NA	NA	NA
14	35	2.9	9	9	5.94	NA	NA	NA
15	119	23	175	172	2452.3	NA	NA	NA
16	144	18	139	60	620.3	NA	NA	NA
17	147	15	162	120	960.2	NA	NA	NA
18	70	5.8	11	13	20.19	NA	NA	NA
19	39	3.1	19	14	7.37	NA	NA	NA
20	34	2	9	4	1.38	NA	NA	NA
21	59	4.8	19	14	8.58	NA	NA	NA
22	116	10.9	44	31	133.91	NA	NA	NA
23	134	19.6	180	108	1241.4	NA	NA	NA
24	129	13.3	67	55	259.4	NA	NA	NA
25	135	16.3	70	52	315.6	NA	NA	NA
26	107	11.1	72	71	278.2	NA	NA	NA
27	55	5.8	10	9	8.3	NA	NA	NA
28	46	2.8	16	8	8.12	NA	NA	NA
29	43	3.7	9	7	3.96	NA	NA	NA
30	69	7.3	28	28	31.85	NA	NA	NA
31	69	7.3	24	10	35.39	NA	NA	NA
32	37	4	10	8	6.3	NA	NA	NA
33	90	10.2	26	27	61	NA	NA	NA
34	100	10.6	32	22	21.94	NA	NA	NA
35	91	5.8	27	16	30.96	NA	NA	NA
36	66	5.4	43	30	25.05	NA	NA	NA
37	37	2.7	10	10	2.71	NA	NA	NA
38	125	22.5	110	106	1022.6	NA	NA	NA
39	144	24.9	162	113	1490	NA	NA	NA
40	157	30.6	146	132	1565.2	NA	NA	NA
41	34	1.2	5	5	2.69	0.3	2.39	18.56
42	41	3.3	7	7	4.46	0.96	3.5	51.02
43	34	3.2	7	6	2.3	0.55	1.75	41.26
44	64	5.4	14	13	19.7	6.47	13.23	312.58
45	133	15.3	163	158	2436.77	881.27	1555.5	40941
46	112	16.7	84	72	363.28	104.5	258.78	4464.56
47	81	7.7	39	24	72.55	25.83	46.72	1222.02
48	66	5.3	13	11	20.72	6.39	14.33	339.11
49	140	17.5	95	61	547.97	156.86	391.11	6678.09
50	105	7.7	40	12	46.99	14.04	32.95	709.36
51	139	18.5	87	78	369.53	116.19	253.34	5963.57
52	75	7.3	57	38	110.99	40.15	70.84	1844.97
53	58	5.2	37	21	33.51	11.21	22.3	519.07
54	97	11.3	50	50	211.34	75.54	135.8	2912.88
55	116	16.9	101	99	591.1	170.15	420.95	6750.35
56	50	3.2	10	9	9.04	3.36	5.68	186.14

## Sheet: legend
Column name	Description	Unit
individual	# given to the individual plant	NA
height	Plant height	cm
basaldiameter30	Basal diameter at 30 cm	mm
crowndiameter1	Crown diameter 1	cm
crowndiameter2	Crown diameter 2	cm
totalabovebiomass	Total aboveground biomass	g
leafbiomass	Leaf biomass	g
nonleafbiomass	Stem and branch biomass	g
leafarea	Leaf area	cm2
